# Supplementary material for: Three New Physalins from Physalis Alkekengi L. var. franchetii (Mast.) Makino
Source: Molecules. 2025 Jul 18;30(14):3017. doi: 10.3390/molecules30143017 (PMC12299125; doi:10.3390/molecules30143017)
Supplement: Supplementary file 1 [file molecules-30-03017-s001.zip]

Archive with 1 entries (1 files):
- molecules-3744041-supplementary.pdf
